# Supplementary material for: Granular Insights: Neutrophil Predominance and Elastase Release in Severe Asthma Exacerbations in a Pediatric Cohort
Source: Cells. 2024 Mar 18;13(6):533. doi: 10.3390/cells13060533 (PMC10969278; doi:10.3390/cells13060533)
Supplement: Supplementary file 1 [file cells-13-00533-s001.zip]

Archive with 1 entries (1 files):
- cells-2886069-supplementary.pdf
